# Supplementary material for: The Immune Environment in Colorectal Adenoma: A Systematic Review
Source: Biomedicines. 2025 Mar 12;13(3):699. doi: 10.3390/biomedicines13030699 (PMC11940254; doi:10.3390/biomedicines13030699)
Supplement: Supplementary file 1 [file biomedicines-13-00699-s001.zip]

Archive with 4 entries (4 files):
- TableS1_PRISMA_checklist - corrected.pdf
- TableS4_Detailed Newcastle Ottawa Scale - corrected.pdf
- TableS3_Summary of included studies_extended version - corrected.pdf
- TableS2_PICOS.pdf
